# Supplementary material for: Coptischinensis Franch root rot infection disrupts microecological balance of rhizosphere soil and endophytic microbiomes
Source: Front Microbiol. 2023 May 25;14:1180368. doi: 10.3389/fmicb.2023.1180368 (PMC10248259; doi:10.3389/fmicb.2023.1180368)
Supplement: Supplementary file 5 [file Data_Sheet_5.CSV]

	Table S5. the shared genera of differential bactebacterial communities among rhizosphere soils and rhizome
(rhizosphere soils health vs infected) vs (rhizome health vs infected)	Health>Infected£¨enriched in the health group£©
number	name
1	k__Bacteria;p__Actinobacteria;c__Actinobacteria;o__Pseudonocardiales;f__Pseudonocardiaceae;g__Lechevalieria
2	k__Bacteria;p__Bacteroidetes;c__Bacteroidia;o__Cytophagales;f__Microscillaceae;g__Chryseolinea
3	k__Bacteria;p__Bacteroidetes;c__Bacteroidia;o__Cytophagales;f__Microscillaceae;g__uncultured
4	k__Bacteria;p__Firmicutes;c__Erysipelotrichia;o__Erysipelotrichales;f__Erysipelotrichaceae;g__unclassified_Erysipelotrichaceae
5	k__Bacteria;p__Patescibacteria;c__Berkelbacteria;o__metagenome;f__metagenome;g__metagenome
6	k__Bacteria;p__Proteobacteria;c__Deltaproteobacteria;o__Myxococcales;f__BIrii41;g__metagenome
7	k__Bacteria;p__Proteobacteria;c__Gammaproteobacteria;o__Betaproteobacteriales;f__Burkholderiaceae;g__Herbaspirillum
8	k__Bacteria;p__Proteobacteria;c__Gammaproteobacteria;o__Betaproteobacteriales;f__Burkholderiaceae;g__uncultured
	Health<Infected£¨enriched in the infected group£©
1	k__Bacteria;p__Acidobacteria;c__Blastocatellia (Subgroup 4);o__Blastocatellales;f__Blastocatellaceae;g__Aridibacter
2	k__Bacteria;p__Acidobacteria;c__Subgroup 6;o__metagenome;f__metagenome;g__metagenome
3	k__Bacteria;p__Acidobacteria;c__Subgroup 6;o__wastewater metagenome;f__wastewater metagenome;g__wastewater metagenome
4	k__Bacteria;p__Actinobacteria;c__Actinobacteria;o__Micrococcales;f__Microbacteriaceae;g__unclassified_Microbacteriaceae
5	k__Bacteria;p__Chloroflexi;c__TK10;o__metagenome;f__metagenome;g__metagenome
6	k__Bacteria;p__Gemmatimonadetes;c__Longimicrobia;o__Longimicrobiales;f__Longimicrobiaceae;g__uncultured bacterium
7	k__Bacteria;p__Patescibacteria;c__Saccharimonadia;o__Saccharimonadales;f__metagenome;g__metagenome
8	k__Bacteria;p__Patescibacteria;c__Saccharimonadia;o__Saccharimonadales;f__uncultured Candidatus Saccharibacteria bacterium;g__uncultured Candidatus Saccharibacteria bacterium
9	k__Bacteria;p__Proteobacteria;c__Alphaproteobacteria;o__Azospirillales;f__Azospirillaceae;g__uncultured
10	k__Bacteria;p__Proteobacteria;c__Alphaproteobacteria;o__Rhizobiales;f__A0839;g__metagenome
11	k__Bacteria;p__Proteobacteria;c__Alphaproteobacteria;o__Sphingomonadales;f__Sphingomonadaceae;g__Sphingopyxis
12	k__Bacteria;p__Proteobacteria;c__Deltaproteobacteria;o__Myxococcales;f__Sandaracinaceae;g__uncultured
13	k__Bacteria;p__Proteobacteria;c__Deltaproteobacteria;o__Oligoflexales;f__Oligoflexaceae;g__Oligoflexus
14	k__Bacteria;p__Proteobacteria;c__Gammaproteobacteria;o__Betaproteobacteriales;f__Burkholderiaceae;g__AAP99
15	k__Bacteria;p__Proteobacteria;c__Gammaproteobacteria;o__Betaproteobacteriales;f__Burkholderiaceae;g__Leptothrix
16	k__Bacteria;p__Proteobacteria;c__Gammaproteobacteria;o__Betaproteobacteriales;f__Burkholderiaceae;g__Polaromonas
17	k__Bacteria;p__Proteobacteria;c__Gammaproteobacteria;o__Betaproteobacteriales;f__Burkholderiaceae;g__Pseudorhodoferax
18	k__Bacteria;p__Proteobacteria;c__Gammaproteobacteria;o__Betaproteobacteriales;f__Burkholderiaceae;g__Verticia
19	k__Bacteria;p__Proteobacteria;c__Gammaproteobacteria;o__Betaproteobacteriales;f__Rhodocyclaceae;g__Uliginosibacterium
20	k__Bacteria;p__Proteobacteria;c__Gammaproteobacteria;o__Cellvibrionales;f__Cellvibrionaceae;g__Cellvibrio
21	k__Bacteria;p__Proteobacteria;c__Gammaproteobacteria;o__R7C24;f__metagenome;g__metagenome
22	k__Bacteria;p__Proteobacteria;c__Gammaproteobacteria;o__Xanthomonadales;f__Xanthomonadaceae;g__Pseudoxanthomonas
