# Supplementary material for: Coptischinensis Franch root rot infection disrupts microecological balance of rhizosphere soil and endophytic microbiomes
Source: Front Microbiol. 2023 May 25;14:1180368. doi: 10.3389/fmicb.2023.1180368 (PMC10248259; doi:10.3389/fmicb.2023.1180368)
Supplement: Supplementary file 7 [file Data_Sheet_7.CSV]

Table S7. the Mantel analysis result (Singificance <0.5 means indicates a significant association)
Mantel
method="spear", permutations=999
Mantel statistic r: 0.3416
Significance: 0.021
Upper quantiles of permutations (null model):	90%	95%	97.50%	99%
	0.172	0.226	0.317	0.465
Permutation: free
Number of permutations: 999
